# Supplementary material for: Gammaproteobacteria, a core taxon in the guts of soil fauna, are potential responders to environmental concentrations of soil pollutants
Source: Microbiome. 2021 Sep 30;9:196. doi: 10.1186/s40168-021-01150-6 (PMC8485531; doi:10.1186/s40168-021-01150-6)
Supplement: Supplementary file 4 — Additional files 3: Data set S1. Uploading sequence data ID. Data set S2. Antibiotic resistance gene primers. [file 40168_2021_1150_MOESM4_ESM.zip]

Archive with 2 entries (2 files):
- Date set S1.xlsx
- Date set S2.xlsx
