# Supplementary material for: Gammaproteobacteria, a core taxon in the guts of soil fauna, are potential responders to environmental concentrations of soil pollutants
Source: Microbiome. 2021 Sep 30;9:196. doi: 10.1186/s40168-021-01150-6 (PMC8485531; doi:10.1186/s40168-021-01150-6)
Supplement: Supplementary file 4 — Additional files 3: Data set S1. Uploading sequence data ID. Data set S2. Antibiotic resistance gene primers. [file 40168_2021_1150_MOESM4_ESM.zip › Date set S1.xlsx]

## Sheet: SI Appendix Data
NO	Soil Invertebrates	Pollutant	Exposure method	Title	UP_Seq_ID	seq_line	Primers	Region	DOI
No1	Enchytraeus crypticus	Azoxystrobin	soil microcosm	The fungicide azoxystrobin perturbs the gut microbiota community and enriches antibiotic resistance genes in Enchytraeus crypticus	PRJNA526791	Illumina Hiseq 2500	F515 (5′-GTGCCAGCMGCCGCGGTAA-3′) and R806 (5′- GGACTACNVGGGTWTCTAA -3′)	V4	https://doi.org/10.1016/j.envint.2019.104965
No2	Enchytraeus crypticus	Macleaya cordata	soil microcosm	Macleaya cordata extract, an antibiotic alternative, does not contribute to antibiotic resistance gene dissemination		Illumina Hiseq 2500	F515 (5′-GTGCCAGCMGCCGCGGTAA-3′) and R806 (5′- GGACTACNVGGGTWTCTAA -3′)	V4	https://doi.org/10.1016/j.jhazmat.2021.125272
No3	Enchytraeus crypticus	Glyphosate	soil microcosm	unpublished	NA	Illumina Hiseq 2500	F515 (5′-GTGCCAGCMGCCGCGGTAA-3′) and R806 (5′- GGACTACNVGGGTWTCTAA -3′)	V4	unknown
No4	Folsomia candida	AgNP, AgNO	Oral exposure	Exposure of a Soil Collembolan to Ag Nanoparticles and AgNO3 Disturbs Its Associated Microbiota and Lowers the Incidence of Antibiotic Resistance Genes in the Gut	SRP140544	Illumina Hiseq 2500	F515 (5′-GTGCCAGCMGCCGCGGTAA-3′) and R907 (5′-CCGTCAATTCMTTTRAGTTT-3′)	V4-V5	https://doi.org/10.1021/acs.est.8b02825
No5	Enchytraeus crypticus	Norfloxacin,cypermethrin	soil microcosm	unpublished	NA	Illumina Hiseq 2500	F515 (5′-GTGCCAGCMGCCGCGGTAA-3′) and R806 (5′- GGACTACNVGGGTWTCTAA -3′)	V4	unknown
No6	Enchytraeus crypticus	tetracycline	Oral exposure	Exposure to tetracycline perturbs the microbiome of soil oligochaete Enchytraeus crypticus	PRJNA498134	Illumina Hiseq 2500	F515 (5′-GTGCCAGCMGCCGCGGTAA-3′) and R907 (5′-CCGTCAATTCMTTTRAGTTT-3′)	V4-V5	https://doi.org/10.1016/j.scitotenv.2018.11.154
No7	Enchytraeus crypticus, Folsomia candida	liming	soil microcosm	The gut microbiota of soil organisms show species-specific responses to liming	PRJNA511675	Illumina Hiseq 2500	F515 (5′-GTGCCAGCMGCCGCGGTAA-3′) and R806 (5′- GGACTACNVGGGTWTCTAA -3′)	V4	https://doi.org/10.1016/j.scitotenv.2018.12.445
No8	Metaphire sieboldi	Arsenic	soil microcosm	Effects of Arsenic on Gut Microbiota and Its Biotransformation Genes in Earthworm Metaphire sieboldi	PRJNA516551	Illumina Hiseq 2500	F515 (5′-GTGCCAGCMGCCGCGGTAA-3′) and R907 (5′-CCGTCAATTCMTTTRAGTTT-3′)	V4-V5	https://doi.org/10.1021/acs.est.8b06695
No9	Metaphire californica	microplastics, Arsenic	soil microcosm	Exposure to microplastics lowers arsenic accumulation and alters gut bacterial communities of earthworm Metaphire californica	PRJNA516999	Illumina Hiseq 2500	F515 (5′-GTGCCAGCMGCCGCGGTAA-3′) and R806 (5′- GGACTACNVGGGTWTCTAA -3′)	V4	https://doi.org/10.1016/j.envpol.2019.04.054
No10	Metaphire sieboldi	Arsenic, Sulfamethoxazole	soil microcosm	Arsenic and Sulfamethoxazole Increase the Incidence of Antibiotic Resistance Genes in the Gut of Earthworm	PRJNA517005	Illumina Hiseq 2500	F515 (5′-GTGCCAGCMGCCGCGGTAA-3′) and R907 (5′-CCGTCAATTCMTTTRAGTTT-3′)	V4-V5	https://doi.org/10.1021/acs.est.9b02277
No11	Enchytraeus crypticus	CuO NPs	Oral exposure	Does soil CuO nanoparticles pollution alter the gut microbiota and resistome of Enchytraeus crypticus?	PRJNA517234	Illumina Hiseq 2500	F515 (5′-GTGCCAGCMGCCGCGGTAA-3′) and R907 (5′-CCGTCAATTCMTTTRAGTTT-3′)	V4-V5	https://doi.org/10.1016/j.envpol.2019.113463
No12	Enchytraeus crypticus	nanoscale polystyrene, tetracycline	Oral exposure	Do combined nanoscale polystyrene and tetracycline impact on the incidence of resistance genes and microbial community disturbance in Enchytraeus crypticus?	PRJNA532498	Illumina Hiseq 2500	F515 (5′-GTGCCAGCMGCCGCGGTAA-3′) and R907 (5′-CCGTCAATTCMTTTRAGTTT-3′)	V4-V5	https://doi.org/10.1016/j.jhazmat.2019.122012
No13	Mycocepurus smithii, Mycetarotes parallelus, Mycetophylax morschi, Sericomyrmex parvulus and Sericomyrmex saussurei	nest environment	field experiment	Symbiotic bacterial communities in rainforest fungus-farming ants: evidence for species and colony specificity	PRJNA575362	Illumina Hiseq	F515 (5′-GTGCCAGCMGCCGCGGTAA-3′) and R806 (5′- GGACTACNVGGGTWTCTAA -3′)	V4	https://doi.org/10.1038/s41598-020-66772-6
No14	Enchytraeus crypticus, Folsomia candida	Tire Tread Particles	soil microcosm	Dysbiosis in the Gut Microbiota of Soil Fauna Explains the Toxicity of Tire Tread Particles	PRJNA632051	Illumina Hiseq 2500	F515 (5′-GTGCCAGCMGCCGCGGTAA-3′) and R806 (5′- GGACTACNVGGGTWTCTAA -3′)	V4	https://doi.org/10.1021/acs.est.0c00917
No15	earthworm	LDPE microplastics	soil microcosm	soil microbiota and earthworm gut microbiota affected by LDPE microplastics	PRJNA649875	Illumina MiSeq	unknown	unknown	unknown
No16	Enchytraeus crypticus	nanoplastics	Oral exposure	Exposure to nanoplastics disturbs the gut microbiome in the soil oligochaete Enchytraeus crypticus	PRJNA397169	Illumina Hiseq 2500	F515 (5′-GTGCCAGCMGCCGCGGTAA-3′) and R907 (5′-CCGTCAATTCMTTTRAGTTT-3′)	V4-V5	https://doi.org/10.1016/j.envpol.2018.04.017
No17	Folsomia candida, Hypoaspis aculeifer	Manure	soil microcosm	Trophic Transfer of Antibiotic Resistance Genes in a Soil Detritus Food Chain	SRP116006	Illumina Hiseq 2500	F515 (5′-GTGCCAGCMGCCGCGGTAA-3′) and R806 (5′- GGACTACNVGGGTWTCTAA -3′)	V4	https://doi.org/10.1021/acs.est.9b00214
No18	nematode	fertilization	soil microcosm	The driving factors of nematode gut microbiota under long-term fertilization	PRJNA530389	Illumina Hiseq 2500	F515 (5′-GTGCCAGCMGCCGCGGTAA-3′) and R806 (5′- GGACTACNVGGGTWTCTAA -3′)	V4	https://doi.org/10.1093/femsec/fiaa037
No19	Folsomia candida	Carbamazepine	Oral exposure	Antibiotic Resistance in the Collembolan Gut Microbiome Accelerated by the Nonantibiotic Drug Carbamazepine	NA	Illumina Hiseq 2500	F515 (5′-GTGCCAGCMGCCGCGGTAA-3′) and R806 (5′- GGACTACNVGGGTWTCTAA -3′)	V4	https://doi.org/10.1021/acs.est.0c03075
No20	Enchytraeus crypticus	Microplastics, tetracycline	Oral exposure	Microplastics combined with tetracycline in soils facilitate the formation of antibiotic resistance in the Enchytraeus crypticus microbiome	PRJNA532761	Illumina Hiseq 2500	F515 (5′-GTGCCAGCMGCCGCGGTAA-3′) and R806 (5′- GGACTACNVGGGTWTCTAA -3′)	V4	https://doi.org/10.1016/j.envpol.2020.114689
No21	Enchytraeus crypticus	CuO nanoparticles	soil microcosm	Exposure of CuO nanoparticles and their metal counterpart leads to change in the gut microbiota and resistome of collembolans	NA	Illumina Hiseq 2500	F515 (5′-GTGCCAGCMGCCGCGGTAA-3′) and R806 (5′- GGACTACNVGGGTWTCTAA -3′)	V4	https://doi.org/10.1016/j.chemosphere.2020.127347
No22	nematode, earthworm	fertilization	field experiment	Fates of Antibiotic Resistance Genes in the Gut Microbiome from Different Soil Fauna under Long-Term Fertilization	PRJNA530389 and PRJNA540294	Illumina Hiseq 2500	F515 (5′-GTGCCAGCMGCCGCGGTAA-3′) and R806 (5′- GGACTACNVGGGTWTCTAA -3′)	V4	https://doi.org/10.1021/acs.est.0c03893
No23	Metaphire vulgaris	ciprofloxacin	soil microcosm	Enhanced removal of ciprofloxacin and reduction of antibiotic resistance genes by earthworm Metaphire vulgaris in soil	PRJNA600100	Illumina Hiseq 2500	F515 (5′-GTGCCAGCMGCCGCGGTAA-3′) and R806 (5′- GGACTACNVGGGTWTCTAA -3′)	V4	https://doi.org/10.1016/j.scitotenv.2020.140409
No24	Folsomia candida	fertilization	soil microcosm	Effects of long-term fertilization on the associated microbiota of soil collembolan	SRP140546	Illumina Hiseq 2500	F515 (5′-GTGCCAGCMGCCGCGGTAA-3′) and R907 (5′-CCGTCAATTCMTTTRAGTTT-3′)	V4-V5	https://doi.org/10.1016/j.soilbio.2018.12.015
No25	earthworm	NA	field experiment	Difference of microbiome and antibiotic resistome between earthworm gut and soil deciphered by a continental-scale survey	PRJNA450160	Illumina Hiseq 2500	F515 (5′-GTGCCAGCMGCCGCGGTAA-3′) and R907 (5′-CCGTCAATTCMTTTRAGTTT-3′)	V4-V5	10.21203/rs.2.22866/v1
No26	Metaphire guillelmi	microplastics	soil microcosm	The effects of high-density polyethylene and polypropylene microplastics on the soil and earthworm Metaphire guillelmi gut microbiota		Illumina HiSeq4000	F515 (5′-GTGCCAGCMGCCGCGGTAA-3′) and R806 (5′- GGACTACNVGGGTWTCTAA -3′)	V4	https://doi.org/10.1016/j.chemosphere.2020.129219
No27	earthworm	heavy metal contamination	field experiment	Responses of soil and earthworm gut bacterial communities to heavy metal contamination	NA	Illumina MiSeq	forward primer 5′-AGAGTTTGATYMTGGCTCAG-3′ and the reverse primer 5′-TGCTGCCTCCCGTAGGAGT-3’	V3-V4	https://doi.org/10.1016/j.envpol.2020.114921
No28	Eisenia fetida	cow dung and domestic sludge	soil microcosm	The bacterial community structures in response to the gut passage of earthworm (Eisenia fetida) feeding on cow dung and domestic sludge: Illumina high-throughput sequencing-based data analysis	NA	Illumina MiSeq	F515 (5′-GTGCCAGCMGCCGCGGTAA-3′) and R907 (5′-CCGTCAATTCMTTTRAGTTT-3′)	V4-V5	https://doi.org/10.1016/j.ecoenv.2019.110149
No29	earthworm (4)	NA	field experiment	Insights into the earthworm gut multi-kingdom microbial communities	PRJNA601901 and PRJNA602228	Illumina MiSeq	341F and 806R	V3-V4	https://doi.org/10.1016/j.scitotenv.2020.138301
No30	earthworm	NPs (CuO and Ag)	soil microcosm	The earthworm microbiome is resilient to exposure to biocidal metal nanoparticles	NA	Illumina MiSeq 3000	(forward primer: 5’-CCTACGGGAGGCAGCAG-3’, reverse primer: 5’-GGACTACHVGGGTWTCTAAT-3’)	V3-V4	https://doi.org/10.1016/j.envpol.2020.115633
No31	Orchesella cincta L.	NA	field experiment	Diversity and metabolic potential of the microbiota associated with a soil arthropod	PRJEB21365	Illumina MiSeq 3000	F515 (5′-GTGCCAGCMGCCGCGGTAA-3′) and R806 (5′- GGACTACNVGGGTWTCTAA -3′)	V4	https://doi.org/10.1038/s41598-018-20967-0
No32	Caenorhabditis elegans	NA	field experiment	Community assembly of the native C. elegansmicrobiome is in?uenced by time, substrate andindividual bacterial taxa	PRJEB33740	Illumina MiSeq 3000	341F (50-CCTACGGGNGGCWGCAG-30) and 806R primer (50-GACTACHVGGGTATCTAATCC-30)	V3–V4	https://doi.org/10.1111/1462-2920.14932
No33	Sinella curviseta, Onychiurus yodai, Folsomia candida	oxytetracycline	soil microcosm	Species-specific response of the soil collembolan gut microbiome and resistome to soil oxytetracycline pollution	NA	Illumina Hiseq 2500	F515 (5′-GTGCCAGCMGCCGCGGTAA-3′) and R907 (5′-CCGTCAATTCMTTTRAGTTT-3′)	V4-V5	https://doi.org/10.1016/j.scitotenv.2019.03.091
