# Supplementary material for: Gammaproteobacteria, a core taxon in the guts of soil fauna, are potential responders to environmental concentrations of soil pollutants
Source: Microbiome. 2021 Sep 30;9:196. doi: 10.1186/s40168-021-01150-6 (PMC8485531; doi:10.1186/s40168-021-01150-6)
Supplement: Supplementary file 4 — Additional files 3: Data set S1. Uploading sequence data ID. Data set S2. Antibiotic resistance gene primers. [file 40168_2021_1150_MOESM4_ESM.zip › Date set S2.xlsx]

## Sheet: Sheet1
Gene name	Forward primer	Reverse Primer
16S	GGGTTGCGCTCGTTGC	ATGGYTGTCGTCAGCTCGTG
aacC2	ACGGCATTCTCGATTGCTTT	CCGAGCTTCACGTAAGCATTT
aacA/aphD	AGAGCCTTGGGAAGATGAAGTTT	TTGATCCATACCATAGACTATCTCATCA
aac(6')-II	CGACCCGACTCCGAACAA	GCACGAATCCTGCCTTCTCA
acrB	AGTCGGTGTTCGCCGTTAAC	CAAGGAAACGAACGCAATACC
acrF	GCGGCCAGGCACAAAA	TACGCTCTTCCCACGGTTTC
adeA	CAGTTCGAGCGCCTATTTCTG	CGCCCTGACCGACCAAT
aphA3	AAAAGCCCGAAGAGGAACTTG	CATCTTTCACAAAGATGTTGCTGTCT
ermK	GTTTGATATTGGCATTGTCAGAGAAA	ACCATTGCCGAGTCCACTTT
multidrug resistance	AATTTTGCCGATTATTGCTGAAA	GATTGTCATCATTCGTTTATCACCAA
tet(36)	AGAATACTCAGCAGAGGTCAGTTCCT	TGGTAGGTCGATAACCCGAAAAT
erm(F)	CAGCTTTGGTTGAACATTTACGAA	AAATTCCTAAAATCACAACCGACAA
cfiA	GCAGCGTTGCTGGACACA	GTTCGGGATAAACGTGGTGACT
Tp614	GGAAATCAACGGCATCCAGTT	CATCCATGCGCTTTTGTCTCT
IS613	AGGTTCGGACTCAATGCAACA	TTCAGCACATACCGCCTTGAT
blaACC-1	CACACAGCTGATGGCTTATCTAAAA	AATAAACGCGATGGGTTCCA
blaMOX/blaCMY	CTATGTCAATGTGCCGAAGCA	GGCTTGTCCTCTTTCGAATAGC
blaOCH	GGCGACTTGCGCCGTAT	TTTTCTGCTCGGCCATGAG
blaPAO/PDC	CGCCGTACAACCGGTGAT	GAAGTAATGCGGTTCTCCTTTCA
blaVEB	CCCGATGCAAAGCGTTATG	GAAAGATTCCCTTTATCTATCTCAGACAA
bla1	GCAAGTTGAAGCGAAAGAAAAGA	TACCAGTATCAATCGCATATACACCTAA
blaROB	GCAAAGGCATGACGATTGC	CGCGCTGTTGTCGCTAAA
blaOXY-2	CGTTCAGGCGGCAGGTT	GCCGCGATATAAGATTTGAGAATT
blaPSE	TTGTGACCTATTCCCCTGTAATAGAA	TGCGAAGCACGCATCATC
cphA	GCGAGCTGCACAAGCTGAT	CGGCCCAGTCGCTCTTC
bla-L1	CACCGGGTTACCAGCTGAAG	GCGAAGCTGCGCTTGTAGTC
sat4	GAATGGGCAAAGCATAAAAACTTG	CCGATTTTGAAACCACAATTATGATA
catB3	GCACTCGATGCCTTCCAAAA	AGAGCCGATCCAAACGTCAT
catB8	CACTCGACGCCTTCCAAAG	CCGAGCCTATCCAGACATCATT
ceoA	ATCAACACGGACCAGGACAAG	GGAAAGTCCGCTCACGATGA
tet(32)	CCATTACTTCGGACAACGGTAGA	CAATCTCTGTGAGGGCATTTAACA
cmr	CGGCATCGTCAGTGGAATT	CGGTTCCGAAAAAGATGGAA
dfrA1	GGAATGGCCCTGATATTCCA	AGTCTTGCGTCCAACCAACAG
dfrA12	CCTCTACCGAACCGTCACACA	GCGACAGCGTTGAAACAACTAC
acrA	GGTCTATCACCCTACGCGCTATC	GCGCGCACGAACATACC
emrD	CTCAGCAGTATGGTGGTAAGCATT	ACCAGGCGCCGAAGAAC
tetU	GTGGCAAAGCAACGGATTG	TGCGGGCTTGCAAAACTATC
vanC	CCTGCCACAATCGATCGTT	CGGCTTCATTCGGCTTGATA
lmrA	TTCAGATGCAATGGCGTTTG	ATAATCGGGAACATAATGAGCATAACTAC
nisB	GGGAGAGTTGCCGATGTTGTA	AGCCACTCGTTAAAGGGCAAT
mdtE/yhiU	CGTCGGCGCACTCGTT	TCCAGACGTTGTACGGTAACCA
mexA	AGGACAACGCTATGCAACGAA	CCGGAAAGGGCCGAAAT
erm(36)	GGCGGACCGACTTGCAT	TCTGCGTTGACGACGGTTAC
aac(6')-Ib	CGTCGCCGAGCAACTTG	CGGTACCTTGCCTCTCAAACC
aadA2-1	ACGGCTCCGCAGTGGAT	GGCCACAGTAACCAACAAATCA
aadA5	ATCACGATCTTGCGATTTTGCT	CTGCGGATGGGCCTAGAAG
aadA_99	GTTGTGCACGACGACATCATT	GGCTCGAAGATACCTGCAAGAA
acrR	GCGCTGGAGACACGACAAC	GCCTTGCTGCGAGAACAAA
aph(2')-Id	TGAGCAGTATCATAAGTTGAGTGAAAAG	GACAGAACAATCAATCTCTATGGAATG
cfxA	TCATTCCTCGTTCAAGTTTTCAGA	TGCAGCACCAAGAGGAGATGT
cepA	AGTTGCGCAGAACAGTCCTCTT	TCGTATCTTGCCCGTCGATAAT
blaCMY	AAAGCCTCATGGGTGCATAAA	ATAGCTTTTGTTTGCCAGCATCA
ampC/blaDHA	TGGCCGCAGCAGAAAGA	CCGTTTTATGCACCCAGGAA
blaGES	GCAATGTGCTCAACGTTCAAG	GTGCCTGAGTCAATTCTTTCAAAG
blaSFO	CCGCCGCCATCCAGTA	GGGCCGCCAAGATGCT
blaTLA	ACACTTTGCCATTGCTGTTTATGT	TGCAAATTTCGGCAATAATCTTT
blaZ	GGAGATAAAGTAACAAATCCAGTTAGATATGA	TGCTTAATTTTCCATTTGCGATAAG
qacF/H	TCGCAACATCCGCATTAAAA	ATGGATTTCAGAACCAGAGAAAGAAA
cmlA1	TAGGAAGCATCGGAACGTTGAT	CAGACCGAGCACGACTGTTG
cmx(A)	GCGATCGCCATCCTCTGT	TCGACACGGAGCCTTGGT
catA1	GGGTGAGTTTCACCAGTTTTGATT	CACCTTGTCGCCTTGCGTATA
sul2	TCATCTGCCAAACTCGTCGTTA	GTCAAAGAACGCCGCAATGT
ermT	GTTCACTAGCACTATTTTTAATGACAGAAGT	GAAGGGTGTCTTTTTAATACAATTAACGA
msr(C)	TCAGACCGGATCGGTTGTC	CCTATTTTTTGGAGTCTTCTCTCTAATGTT
mphB	CGCAGCGCTTGATCTTGTAG	TTACTGCATCCATACGCTGCTT
blaVIM	GCACTTCTCGCGGAGATTG	CGACGGTGATGCGTACGTT
msr(A)	CTGCTAACACAAGTACGATTCCAAAT	TCAAGTAAAGTTGTCTTACCTACACCATT
aadD	CCGACAACATTTCTACCATCCTT	ACCGAAGCGCTCGTCGTATA
nimE	TGCGCCAAGATAGGGCATA	GTCGTGAATTCGGCAGGTTTA
Pbp5	GGCGAACTTCTAATTAATCCTATCCA	CGCCGATGACATTCTTCTTATCTT
pbp	CCGGTGCCATTGGTTTAGA	AAAATAGCCGCCCCAAGATT
mecA	GGTTACGGACAAGGTGAAATACTGAT	TGTCTTTTAATAAGTGAGGTGCGTTAATA
emrB/qacA	CTTTTCTCTAACCGTACATTATCTACGATAAA	AGAACGTAGCGACTGATAAAATGCT
blaCTX-M	GCGATAACGTGGCGATGAAT	GTCGAGACGGAACGTTTCGT
aadA2-2	CAATGACATTCTTGCGGGTATC	GACCTACCAAGGCAACGCTATG
aadA9	CGCGGCAAGCCTATCTTG	CAAATCAGCGACCGCAGACT
aphA1	TGAACAAGTCTGGAAAGAAATGCA	CCTATTAATTTCCCCTCGTCAAAAA
aadE	TACCTTATTGCCCTTGGAAGAGTTA	GGAACTATGTCCCTTTTAATTCTACAATCT
str	AATGAGTTTTGGAGTGTCTCAACGTA	AATCAAAACCCCTATTAAAGCCAAT
strA	CCGGTGGCATTTGAGAAAAA	GTGGCTCAACCTGCGAAAAG
strB	GCTCGGTCGTGAGAACAATCT	CAATTTCGGTCGCCTGGTAGT
tetA	CTCACCAGCCTGACCTCGAT	CACGTTGTTATAGAAGCCGCATAG
tetB	AGTGCGCTTTGGATGCTGTA	AGCCCCAGTAGCTCCTGTGA
tetK	CAGCAGTCATTGGAAAATTATCTGATTATA	CCTTGTACTAACCTACCAAAAATCAAAATA
tetQ	CGCCTCAGAAGTAAGTTCATACACTAAG	TCGTTCATGCGGATATTATCAGAAT
tetH	TTTGGGTCATCTTACCAGCATTAA	TTGCGCATTATCATCGACAGA
tetW	ATGAACATTCCCACCGTTATCTTT	ATATCGGCGGAGAGCTTATCC
tetO	CAACATTAACGGAAAGTTTATTGTATACCA	TTGACGCTCCAAATTCATTGTATC
tetL	ATGGTTGTAGTTGCGCGCTATAT	ATCGCTGGACCGACTCCTT
tetX	AAATTTGTTACCGACACGGAAGTT	CATAGCTGAAAAAATCCAGGACAGTT
tetC	ACTGGTAAGGTAAACGCCATTGTC	ATGCATAAACCAGCCATTGAGTAAG
tetS	TTAAGGACAAACTTTCTGACGACATC	TGTCTCCCATTGTTCTGGTTCA
tnpA-1	GCCGCACTGTCGATTTTTATC	GCGGGATCTGCCACTTCTT
tnpA-2	CCGATCACGGAAAGCTCAAG	GGCTCGCATGACTTCGAATC
tnpA-3	GGGCGGGTCGATTGAAA	GTGGGCGGGATCTGCTT
tnpA-4	CATCATCGGACGGACAGAATT	GTCGGAGATGTGGGTGTAGAAAGT
tnpA-5	GAAACCGATGCTACAATATCCAATTT	CAGCACCGTTTGCAGTGTAAG
tnpA-6	TGCAGATGGTTTAACCTTGGATATTT	TCGGTTCATCAAACTGCTTCAC
tnpA-7	AATTGATGCGGACGGCTTAA	TCACCAAACTGTTTATGGAGTCGTT
folA	CGAGCAGTTCCTGCCAAAG	CCCAGTCATCCGGTTCATAATC
ermX	GCTCAGTGGTCCCCATGGT	ATCCCCCCGTCAACGTTT
VanB	TTGTCGGCGAAGTGGATCA	AGCCTTTTTCCGGCTCGTT
vanD	CAGAGGAACATAATGTTTCGATAAAATCT	GCCGGATTTTGTGATTCCAA
vanHD	GTGGCCGATTATACCGTCATG	CGCAGGTCATTCAGGCAAT
vanHB	GAGGTTTCCGAGGCGACAA	CTCTCGGCGGCAGTCGTAT
vanRA	CCCTTACTCCCACCGAGTTTT	TTCGTCGCCCCATATCTCAT
vanSA	CGCGTCATGCTTTCAAAATTC	TCCGCAGAAAGCTCAATTTGTT
vanWB	CGGACAAAGATACCCCCTATAAAG	AAATAGTAAATTGCTCATCTGGCACAT
vanXB	AGGCACAAAATCGAAGATGCTT	GGGTATGGCTCATCAATCAACTT
vgaB	TAAAAGAGAATAAGGCGCAAGGA	TGTTTAGTAGCATGTTGCATTTTCC
pica	GCAATCGAGGCGGTGTTC	TTGCCGCAGCCAATTCA
mtrE	CGATGTGTCGTTTTGGAAGGT	CCTGCACCATGATTCCTCAATA
oprD	ATGAAGTGGAGCGCCATTG	GGCCACGGCGAACTGA
penA	AGACGGTAACGTATAACTTTTTGAAAGA	GCGTGTAGCCGGCAATG
pmrA	TTTGCAGGTTTTGTTCCTAATGC	GCAGAGCCTGATTTCTCCTTTG
ttgA	ACGCCAATGCCAAACGATT	GTCACGGCGCAGCTTGA
ttgB	TCGCCCTGGATGTACACCTT	ACCATTGCCGACATCAACAAC
mepA	ATCGGTCGCTCTTCGTTCAC	ATAAATAGGATCGAGCTGCTGGAT
mexE	GGTCAGCACCGACAAGGTCTAC	AGCTCGACGTACTTGAGGAACAC
qnrA	AGGATTTCTCACGCCAGGATT	CCGCTTTCAATGAAACTGCAA
lnuA	TGACGCTCAACACACTCAAAAA	TTCATGCTTAAGTTCCATACGTGAA
mtrD	CGGAGTCCATCGACCATTTG	ATCGTCGGCAAGGAGAATCA
vat(E)	GACCGTCCTACCAGGCGTAA	TTGGATTGCCACCGACAATT
ermY	TTGTCTTTGAAAGTGAAGCAACAGT	TAACGCTAGAGAACGATTTGTATTGAG
cfr	GCAAAATTCAGAGCAAGTTACGAA	AAAATGACTCCCAACCTGCTTTAT
sulA/folP	CAGGCTCGTAAATTGATAGCAGAAG	CTTTCCTTGCGAATCGCTTT
ermA/ermTR	ACATTTTACCAAGGAACTTGTGGAA	GTGGCATGACATAAACCTTCATCA
oleC	CCCGGAGTCGATGTTCGA	GCCGAAGACGTACACGAACAG
carB	GGAGTGAGGCTGACCGTAGAAG	ATCGGCGAAACGCACAAA
pikR2	TCGTGGGCCAGGTGAAGA	TTCCCCTTGCCGGTGAA
tetE	TTGGCGCTGTATGCAATGAT	CGACGACCTATGCGATCTGA
tetbP	TGGGCGACAGTAGGCTTAGAA	TGACCCTACTGAAACATTAGAAATATACCT
tetT	CCATATAGAGGTTCCACCAAATCC	TGACCCTATTGGTAGTGGTTCTATTG
tolC	GGCCGAGAACCTGATGCA	AGACTTACGCAATTCCGGGTTA
vanRB	GCCCTGTCGGATGACGAA	TTACATAGTCGTCTGCCTCTGCAT
vanRC	TGCGGGAAAAACTGAACGA	CCCCCCATACGGTTTTGATTA
vanRC4	AGTGCTTTGGCTTATCTCGAAAA	TCCGGCAGCATCACATCTAA
vanRD	TTATAATGGCAAGGATGCACTAAAGT	CGTCTACATCCGGAAGCATGA
vanSC	ATCAACTGCGGGAGAAAAGTCT	TCCGCTGTTCCGCTTCTT
vanTE	GTGGTGCCAAGGAAGTTGCT	CGTAGCCACCGCAAAAAAAT
vanTC	ACAGTTGCCGCTGGTGAAG	CGTGGCTGGTCGATCAAAA
vanTG	CGTGTAGCCGTTCCGTTCTT	CGGCATTACAGGTATATCTGGAAA
vanYB	GGCTAAAGCGGAAGCAGAAA	GATATCCACAGCAAGACCAAGCT
vanYD	AAGGCGATACCCTGACTGTCA	ATTGCCGGACGGAAGCA
imp-marko	GGAATAGAGTGGCTTAATTC	GGTTTAACAAAACAACCACC
qnrB-bob_resign	GCGACGTTCAGTGGTTCAGA	GCTGCTCGCCAGTCGAA
merA-marko	GTGCCGTCCAAGATCATG	GGTGGAAGTCCAGTAGGGTGA
int1	GCCTTGATGTTACCCGAGAG	GATCGGTCGAATGCGTGT
intl2	TGCTTTTCCCACCCTTACC	GACGGCTACCCTCTGTTATCTC
IncN_rep	AGTTCACCACCTACTCGCTCCG	CAAGTTCTTCTGTTGGGATTCCG
IncN_oriT	TTGGGCTTCATAGTACCC	GTGTGATAGCGTGATTTATGC
IncP_oriT	CAGCCTCGCAGAGCAGGAT	CAGCCGGGCAGGATAGGTGAAGT
IncQ_oriT	TTCGCGCTCGTTGTTCTTCGAGC	GCCGTTAGGCCAGTTTCTCG
IncW_trwAB	AGCGTATGAAGCCCGTGAAGGG	AAAGATAAGCGGCAGGACAATAACG
qacH_351	GTCGGTGTTGCTTATGCAGTCT	CAACCAGGCAATGGCTGTAA
marR	GCTGTTGATGACATTGCTCACA	CGGCGTACTGGTGAAGCTAAC
trfa	ACGAAGAAATGGTTGTCCTGTTC	CGTCAGCTTGCGGTACTTCTC
NDM new	GGCCACACCAGTGACAATATCA	CAGGCAGCCACCAAAAGC
sul1 NEW	GCCGATGAGATCAGACGTATTG	CGCATAGCGCTGGGTTTC
orf37-IS26	GCCGGGTTGTGCAAATAGAC	TGGCAATCTGTCGCTGCTG
orf39-IS26	GCGCGTCGAGCATCAATAG	CAGTTGTGCTGCTGGTGGTC
ISPps1-pseud	CACACTGCAAAAACGCATCCT	TGTCTTTGGCGTCACAGTTCTC
ISSm2-Xanthob	TGGATCGACCGGTTCCAT	GCTGACCGAGCTGTCCATGT
ISAba3-Acineto	TCAGAGGCAGCGGTATACGA	GGTTGATTCAGTTAAAGTACGTAAAACTTT
ISEfm1-Entero	AGGTGTCCATGACGTGAAAGTG	TCCTTTGTCCCCTAGGATATTGG
mexB	CTGGAGATCGACGACGAGAAG	GAAATCGTTGACGTAGCTGGAA
cmlA5	GCGCTCTTCGAGGATTCG	CCGCCCAAGCAGAAGTAGAC
IS1111	GTCTTAAGGTGGGCTGCGTG	CCCCGAATCTCATTGATCAGC
PAMBL-1-F_377old	CAGGCTCTTAATGTGATA	TTATGCTCAATACTCGTG
pAKD1-IncP-1β	GGTAAGATTACCGATAAACT	GTTCGTGAAGAAGATGTA
pBS228-IncP-1α	CAATCCATCGACAATCAC	GACAATCAGCTACTTCAC
IS1133	GCAGCGTCGGGTTGGA	ACGCGTTCGAACAACTGTAATG
TN5	CAGCATAAAAAATCCCGACAACA	CCCCGCAACAGACATACGT
aac3ia	ACGTTCTGCCAAAGTTTGAG	ACTGCCGGATCGTCAC
aph4ib	GGGAACACCGTGCTCACC	GTTGGTCCCGTGCAGGTC
aph3via	TCTCATGGCGATATCACGGATAG	TTTCCTCCGATGCATCCTCTC
aph6ic	CACGACAACGTGCTCGAC	CCGTCTTCGGCGAACCA
ArmA	TCTTCGACGAATGAAAGAGTCG	GCTAATGGATTGAAGCCACAACC
spcN	GCTATGTGCTGGTGGACTGG	GGAACCACTCGACGAACTCG
spec_aph	GGTGCTGATATGAATGCCTTTGG	CATTGGGCGCATCAATAAATGG
aac(3)-ib	CAGCGAGACGTTCATCGC	CACGCTTCAGGTGGCTAATC
aac(3)-id_ie	AGATAGTTATGCCCGCAACAAG	ACGCGCTGCGCCTATA
aac(3)-iid_iii_iif_iia_iie	CGATGGTCGCGGTTGGTC	TCGGCGTAGTGCAATGCG
aac(3)-xa	GCAAGCGGTTCGTGACGTA	TCAGGTGCTCCTCGATCCAG
Aac6-Aph2	CCAAGAGCAATAAGGGCATACCAA	GCCACACTATCATAACCACTACCG
aac(6)-ig	GCGATGTTAGAAGCCTCAATTCG	CACACTTCGGCCTGTCGAA
aac(6)-iic	CAGTCTTTGGCTAATCCATCACAG	AACGAACCCGGCCTTCTC
aac(6)-ij	ATGCCTGTATCTGAATCCCTGATG	GGCAATCGCTTGTTGAGTATCTG
aac(6)-im	CGTGAGCATTATACAGAGCAATGG	CCATTTCCGTTCGTAGATATTGGC
aac(6)-ir	GCTATAACGATCAGCAGCAAGC	CGCGATGCATGGCATGAC
aac(6)-is_iu_ix	AAGCTTACTCTGGCCTGATCATG	TGCCTGAACGTCGATATTCAGG
aac(6)-iv_ih	TTGGCTTATACCGACACCCA	CCCGTTGCGATACCTGAAC
aac(6)-iw	TGCGTCAGTTACTTACACGAAC	CCTGATGCATTGCATGACTGA
aac(6)-iz	TGCGCCATGACTACGTGAAC	GACTGTCCGAAGCCAGTTCG
aacA43	CTTGGCCTACATTAGATTCAGCTC	GCTCTCAATCTTTGATAGGAGCAG
aadA6	CCATCGAGCGTCATCTGGAA	CCCGTCTGGCCGGATAAC
aadA7	CACTCCGCGCCTTGGA	TGTGGCGGGCTCGAAG
aadA10	ACAGGCACTCAACGTCATCG	CGCGGAGAACTCTGCTTTGA
aadA16	ACGGTGGCCTGAAGCC	GAATTGCAGTTCCCGTCTGG
aadA17	TGTACGGCTCCGCAGTG	CACGGAATGATGTCGTCGTG
aadB	CCTGCTTGGTGGGCAGAC	CGGCACGCAAGACCTCAA
ant4-ib	GATGGCCGCTGACACATG	TCAACATTGCGCCATAGTGG
ant6-ia	TCGCCATGAGCTGCTGA	CCTATCATACTCCGGATAGGCATA
aph3-ib	AACAGGTTTGGGAGGCGATG	CGCAACAAGCCTCTCCTGAA
aph3-viia	CTCTCTCATGGAGATATGAGCGCTA	AATCCGGTTCAAGTCCCAACATG
aph4-ia	CGCTCCCGATTCCGGAA	CACAGTTTGCCAGTGATACACA
aph(3'')-ia	TAACAGCGATCGCGTATTTCG	TCCGACTCGTCCAACATCAATA
apmA	GGCGCACATGCATTCATCA	CTATACTCCAGTCCCACCATTTGA
aph_viii	TCGGTATCCCGGTTGTGAG	ACACGAGGTACGGGAATCC
acc3-iva	CCAACACGACGCTGCATC	GCTGTCGCCACAATGTCG
tet40	CTGTCCGTGCGCAATATATCC	GGATATATTGCGCACGGACAG
tetD	AATTGCACTGCCTGCATTGC{EndPos:952}	GACAGATTGCCAGCAGCAGA{EndPos:1127}
tetPB	TGGCAAGACGAGTTTGACTGA	GATCGCTCCACTTCAGCGATAA
tet39	TATAGCGGGTCCGGTAATAGGTG	CCATAACGATCCTGCCCATAGATAAC
tetG_F	TCGCGTTCCTGCTTGCC	CCGCGAGCGACAAACCA
tetR	CCGTCAATGCGCTGATGAC	GCCAATCCATCGACAATCACC
dfra14	CGGATCATGTCATTGTTTCAGG	ATGTTAGAGGCGAAGTCTTGG
dfra17	CGGGAACGGCCCTGATATTCC	CGTGTTGCGACCGCATACTTTC
dfra7	GTAATCGGTAGTGGTCCTGA	ATCAGGACCACTACCGATTAC
dfra21	TTGTTTCAACGCTGTCGCA	GGTTTCGGTTGAGACAAGCTC
dfra5	CCATGGAGTGCCAAAGGTG	CACCTTTGGCACTCCATGG
dfrA8	GGTCGCACCTGCATCGTTA	AGCGCCACCAATGACGTAG
dfrA10	CTTCAACTATCACAGAGCACGAAG	TCTACCGGTACATACACATCAGC
dfrA15	AGGCCGAAAGACTTTCGAGTC	TCACCTTCTGGCTCAATGTCG
dfrA18	GGAGCGAATCAAGGAGAAAGGAA	GCAATGCGTTGATCGGTATTCTC
dfrA22	CAGCCGAACACGGCAAAG	CGGAGTGCGTGTACGTGA
dfrA25	TCAAACTGGACAGCGGCTA	GTCGATTGTCGACACATGCA
dfrA27	GCCGCTCAGGATCGGTA	GTCGAGATATGTAGCGTGTCG
dfrAB4	CGGTTCGCATTCCCATCAAA	CGCAGTCATGGGATAAATCTGG
dfrC	GTCGCTCACGATAAACAAAGAGTC	CCCTTCATGGTGAAATGAAGCTTG
dfrG	TCAATCGGAAGAGCCTTACCTGA	TGGGCAAATACCTCATTCCATTCC
dfrK	TGCTGCGATGGATAAGAACAG	CTTCCAGGTAATGCTCTTCCG
dfrBmulti	ACCAAGGCAGAAGTGAAGTCA	GGTGAGCCTCAGACTCGAC
fosb	CTTGCAGGCCTATGGATTGC	TCTGTTCTCAAGTGTGCCAGTA
fosX	AGCTGGTTTGTGGATTTGCA	CCACACCGAGAGCTTTAATCCG
Arr2	TTGGCGATTGGTGACTTGCTAA	ATCGTCTTCGAACGGTCCTG
mcr-1	CACATCGACGGCGTATTCTG	CAACGAGCATACCGACATCG
sulIII	CGCGCTCAAGGCAGATG	GGGAATGCCATCTGCCTTG
ere(A)	GATAATTCTGCTGGCGCACA	GCAGGCGTGGTCACAAC
ere(B)	TCGTATATGGCGGGCGTAGTA	GGTCCAAGATGGGTGAATGCA
erm(A)	TCGTTGAGAAGGGATTTGCGA	TTGCATGCTTCAAAGCCTGTC
erm(B)	GAACACTAGGGTTGTTCTTGCA	CTGGAACATCTGTGGTATGGC
erm(D)	TTTCCGGACAGCATTTGATGC	TCCACTGCCAATACCTTACCG
erm(E)	GTCACGCAGCTGGAGTTCG	CGGTGAAGCACAGCTCGAC
erm(G)	CCCTTGAATTAGTACAGAGGTG	GCAAACTCGTATTCCACGA
erm(O)	TGATGACGGCTCAGTGG	GTGCACCAGCGCCTGA
erm(Q)	TGAAAGCCATGCGTCTGAC	TTCAGCTGGCAGCTTAAGC
erm(S)	GAGTACGCCCGCAAACG	GCGTTCGATCCGGAGGA
lnuB	GGATCGTTTACCAAAGGAGAAGG	AGCATAGCCTTCGTATCAGGAA
mphA	TCAGCGGGATGATCGACTG	GAGGGCGTAGAGGGCGTA
vat(A)	ATGAACGGAGCGAATCATCGG	CCATACCGATCCAAACGTCATTTC
erm(34)	AAAGCGGTTTACAAGCGTTTCG	GGGTGCTCTAGGGTTGTTTAGTG
erm(35)	CCTTCAGTCAGAACCGGCAA	GCTGATTTGACAGTTGGTGGTG
erm(42)	TGTTGAGATTGGGCCTGGA	CTAAGGGTGGGTTCTCACTATCTA
lnu(F)	ATACCGGTCATTTCCACTTGGC	GCATCAGGCTGATGAGGTTCAA
lsa(C)	AAACGGCGTGAAAGTATCAGG	TTGTGGTGATGTAACGGATGC
mef(B)	CCGATAGGCTTACTTGTTGCAG	AGTCCACTTGCGGTTTCATTG
msr(D)	GGCAAGCTAGGTGTTGAGC	ATTGCTCAACACCTAGCTTGC
msr(E)	CGGCAGATGGTCTGAGCTTAAA	CGCACTCTTCCTGCATAAAGGA
vgaA	GGAAGCTATAGAGGCGTTTGAATC	CCGAAGGTTCAATACTCAATCGAC
vga(A)LC	GTGAAGATGTCTCGGGTACAATTG	GAAATACCAGGATTCCCATGCAC
vatB	GCAATTGTTGCTGCGAATTCAG	GTGCTGACCAATCCCACCA
cat	ATCGGCCAGACTGGATATCGA	CACAGCTCCAGTTGCAACAAC
catA2	CCTGGAACCGCAGAGAACA	CGGAACTCCGGAAACTGATTAAC
catA3	CTGATTGCTCAGGCCGTGAA	ATGAGTATGGGCAACTCAGTGC
catB2	GCTACTATTCCGGCTATTACCATG	GGGCTCCTCGTTCATGTAGA
catB9	CACCTTATGAAGTGGTCGGTTCA	GTCTGATGAACACAGAGACTGCA
cat(pC221)	AATGACCGTATGCTGCAAGAAG	TTTGCCTGCTATGGCATTCTG
catP	CCTTTGGACTGAGTGTAAGTCTGA	TAAAGCCATCGAAGGTTGACCA
catQ	AGGTGCACTTACAGTATGACTGC	AACGTGGGAAGTTCTCGTCATAC
cmlV	GCCCTCATCACCGTCTTCG	GGACGTTGGCGATGGAGAG
fexA	TGGTGTGGCTGTTGCAATCTTA	CCAAGGTACAAAGCACCTTGGA
floR	AACCCGCCCTCTGGATCA	GCCGTCGAGAAGAAGACGAA
vanG	TGTTTCGCAGAACCGTGTCAA	CCCTGCACTGTTCCATCTTCTC
vanC2/vanC3	TGACTGTCGGTGCTTGTGA	GATAGAGCAGCTGAGCTTGTTC
beta_ccra	CACTGGCACGGCGATTGTA	CGGCAGCCAAACCACGATA
cefa_ampc	CAGGATCTGATGTGGGAGAACTA	TCGGGAACCATTTGTTGGC
bl1acc	TGTTATCCGTGATTACCTGTCTGG	CTCAGCGAGCCAACTTCAAATA
blaCTX-M-1,3,15	CGTACCGAGCCGACGTTAA	CAACCCAGGAAGCAGGCA
blaSHV-11	TTGACCGCTGGGAAACGG	TCCGGTCTTATCGGCGATAAAC
bl3_cpha	GTAACGCCTACTGGAAGTCCA	CAGCTTCTCCTTGAGAATGCAG
blaB-11,13,14	CGTGCCGGAGGTCTTGAATA	GGGATAGTAAACCTGAAACTCGGA
blaIND	CGCCTGTTAAACCCAACCTGTA	CGCTCTGTCATCATGAGAGTGG
blaLEN	TGTTCGCCTGTGTGTTATCTCC	GCAGCACTTTAAAGGTGCTCAC
blaOXY-1	AAAGGTGACCGCATTCGC	CCAGCGTCAGCTTGCG
bla-SME	GAGGAAGACTTTGATGGGAGGATTG	CGCTATATTGCAATGCAGCAGAAG
blaCARB	TGATTTGAGGGATACGACAACTCC	CTGTAATACTCCGAGCACCAA
blaGOB	CTTGGGCTTGAATGCTCAGGTA	TGTATGGTCGTAGTGAGCCTGA
blaHERA	GGGCAACCGCATTCTGAC	GCATCTCCCACTTTATCGTCAC
blaMIR	CGGTCTGCCGTTACAGGTG	AAAGACCCGCGTCGTCATG
blaFOXnew	CCTACGGCTATTCGAAGGAAGATAAG	CCGGATTGGCCTGGAAGC
nonmobile_blaADC	GGTATGGCTGTGGGTGTTATTCA	AGGCAAGGTTACCACTTGTATACG
nonmobile blaBEL	ATGTCCATGGCACAGACTGTG	CCTGTCTTGTCACCCGTTACC
blaIMI	ACATCTACACCTGCAGCAGTAG	AATCGCTTGGTACGCTAGCA
norA	ATCGCCGTTTGGTGGTACG	TCCACCAATCCCTGGTCCTAAA
qepA_1_2	GGGCATCGCGCTGTTC	GCGCATCGGTGAAGCC
QnrB4	TCACCACCCGCACCTG	GGATATCTAAATCGCCCAGTTCC
QnrS1_S3_S5	CCACTTTGATGTCGCAGATCTTC	CCCTCTCCATATTGGCATAGGAAA
QnrVC1_VC3_VC6	CTCACATCAGGACTTGCAAGAA	ATGAAGCATCTCGAAGATCAGC
QnrVC4_VC5_VC7	TTCCTTTAAACGGGCAAACCTC	CGATACCTGATTCATGAAGCTAGC
mdth	ATGCTGGCTGTACAAGTGATG	CACTCCAGCGGGCGATA
cefa_qacelta	TAGTTGGCGAAGTAATCGCAAC	TGCGATGCCATAACCGATTATG
mdtg	TTCCAGCCGGTCAGCAA	GACATCTCCCGCGAGTTCG
pcoA	TGGCGTATGGAGTTTCAATGC	GAATAATGCCGTGCCAGTGAA
silE	GGTGGAAAGTCATCAGAGGATGA	CAAAGCCCAGCAAGGATGC
arsA	CAGGTCAGCCGCATCAACC	GCCTGAAACACGGCAATTTCTTC
qacA/B	AAGGGCCACTGCATTAGCTG	CCAGTCCAATCATGCCTGCA
bacA	ATCCGCGGCACCCTGA	CCTGCTTGATGGACTTGATGAAGA
aac(6')I1	GGGAATTATCGGAATAGCTCTTGG	TTGGGCTGTTCTTCCTAGCTAA
aac(6')-Iy	GCCTCAATCCGCCACGATTA	ACGCGCTCTGTTTCCTCAAA
aph6ia	CGCTGGGAGCTGAAGAGG	AGCATCGTGCTGCTCTCC
bexA/norM	TCGGGCATCCCGTTTATGATC	GTAGGCTGCGCATAATACCCA
ampC	CTGGCGCATACCTGGATTAC	GCCAGTTCAGCATCTCCCA
blaOXA10	CGACCGAGTATGTACCTGCTTC	TCAAGTCCAATACGACGAGCTA
tetPA	GGAAACCTTAGTTCAGTGACTTGG	CCCATTTAACCACGCACTGAA
blaIMIR	AGCCGGACTAGAGCTTCATG	GGCAGAACTCATCATCTGCAAA
mdtA	ACAAGCCCAGGGCCAAC	CCTTAATGGTGCCTTCGGTTTC
aac3-Via	GTGTCCGTCGCCAAGGA	GGTGACGGCCTTGTCGA
mefA	TAATTATCGCAGCAGCTGGTTC	GTTCCCAAACGGAGTATAAGAGTG
blaTEM	CGCCGCATACACTATTCTCAG	GCTTCATTCAGCTCCGGTTC
tetM	GGAGCGATTACAGAATTAGGAAGC	TCCATATGTCCTGGCGTGTC
vanA	GGGCTGTGAGGTCGGTTG	TTCAGTACAATGCGGCCGTTA
vanXA	TCGTTGGGACGCTAAATATGC	GGACGGTAACCGTCCCATA
tetJ	CAGCGCCCATACGCCATTTA	CCTACTTCAGTAGTGTGCCAAGC
blaPER	GCAAATGAAGCGCAGATGC	GACCACAGTACCAGCTGGTA
tet(38)	AAGCGACATTAGCCGGTTTAG	CTGCTCGTACTTAAGCCAAGG
lnuC	GGGTGTAGATGCTCTTCTTGGA	CTTTACCCGAAAGAGTTTCTACCG
fabK	CAGGAGCAGGAAATCCAAGC	CCAGCTTCCATTCCTTCTGC
vanSB	GAAGATAAAGAGGGAAGCGTACTC	CCGAATTGTCAGCCCTTGATAA
intl3	GCCACCACTTGTTTGAGGA	GGATGTCTGTGCCTGCTTG
KPC	GCCGCCAATTTGTTGCTGAA	GCCGGTCGTGTTTCCCTTT
mobA	GCTTCCCGTAACGAGGTAGT	CCTTGAACGGTATCAGCACG
traN	GCTTGGCGGTCAGCAATT	TTAGGAATAACAATCGCTACACCTTTA
tra-A	AAGTGTTCAGGGTGCTTCTGCGC	GTCATGTACATGATGACCAAAA
trb-C	CGGYATWCCGSCSACRCTGCG	GCCACCTGYSBGCAGTCMCC
ISCR1	ATGGTTTCATGCGGGTT	CTGAGGGTGTGAGCGAG
copA	TGCACCTGACVGGSCAYAT	GVACTTCRCGGAACATRCC
23s -Enterococci	AGAAATTCCAAACGAACTTG	CAGTGCTCTACCTCCATCATT
ecfX-P. aeruginosa	AGCGTTCGTCCTGCACAAGT	TCCACCATGCTCAGGGAGAT
mecA-Staphylococci	CGCAACGTTCAATTTAATTTTGTTAA	TGGTCTTTCTGCATTCCTGGA
gltA-K. pneumoniae	ACGGCCGAATATGACGAATTC	AGAGTGATCTGCTCATGAA
ompA-A. baumannii	TCTTGGTGGTCACTTGAAGC	ACTCTTGTGGTTGTGGAGCA
czcA	GCCTTGTTCATCGGCGAAC	GGCAATGTCGCCTTCGTTC
optrA	GGTGGATGAAGTCCGTACGG	AGGTTAGACCTCCAAGAGCCA
tet44	CTCATGTAGATGCAGGAAAGACG	GTAACTGCTGCCTGAATTGTGA
aph3-III	CAGAAGGCAATGTCATACCACTTG	GACAGCCGCTTAGCCGAA
ant6-ib	AGAACATCCGACAGCACGTTC	CCAACCTTCCATGAAATCATTCGC
ARR-3	GATCGTCTTCGAACGGTCCTG	TTTGGCGATTGGTGACTTGCT
mcr-2	CGGCGTACTTTAAGCGTTATGATG	GCATTTGGCATACCATGCAGATAG
bla-ACT	AAGCCGCTCAAGCTGGA	GCCATATCCTGCACGTTGG
IS26	ATGGATGAAACCTACGTGAAGGTC	CGGTACTTAATCTGTCGGTGTTCA
IS3	CGGTCTGAGCTTCGGGAA	AGAACTGTCACTCCGGTCTG
IS256	CTTGCGCATCATTGGATGATGG	AAGAACGGCTCCAATTAAGCGA
sugE	CTTAGTTATTGCTGGTCTGCTGGA	GCATCGGGTTAGCGGACTC
ISEcp1	CATGCTCTGCGGTCACTTC	GACGCACCTTCTTGATGACC
IS200-1	CCAAATACCGAAGACAAGCGTTC	CCAAACTGCTCGTAAAGCATCAG
IS1247	CGGCCGTCACTGACCAA	TCGGCAGGTTGGTGACG
IS630	CCGCCACCAGTGTGATGG	TTGGCGCTGACTGGATGC
Bacteroidetes	GGARCATGTGGTTTAATTCGATGAT	AGCTGACGACAACCATGCAG
Firmicutes	GGAGYATGTGGTTTAATTCGAAGCA	AGCTGACGACAACCATGCAC
TN5403	AAGCGAATGGCGCGAAC	CGCGCAGGGTAAACTGC
IS200-2	GCACACCCGATGGAACTGTAAA	TCGGCGGGATCTCCAGAAG
IS21-ISAs29	GGTCCGTCAGGCACAAGTC	GGGATCGTATCGGCAAGCC
Tn3	GCTGAGGTGTTCAGCTACATCC	GCTGAGGTAGTCACAGGCATTC
IS6/257	ATATCGTGCCATTGATGCAGAG	ACCATTGCTACCTTCGTTGAAG
IS6100	CGCACCGGCTTGATCAGTA	CTGCCACGCTCAATACCGA
IS15DI	CAATACCTTTGATGGTGGCGTAAG	CTTACGCCACCATCAAAGGTATTG
IncN_korA	GGAACGTTTGTAYCTTGTATTG	ACTCACTATCTTCTGTTGATTG
lncF_FIC	GTGAACTGGCAGATGAGGAAGG	TTCTCCTCGTCGCCAAACTAGAT
IncI1_repI1	CGAAAGCCGGACGGCAGAA	TCGTCGTTCCGCCAAGTTCGT
IncHI2-smr0018	ATAATGATTCACCGGGGTAG	CTTCAGGCTATCGTTTCG
IS91	GGATGCCACTGCTGGTCA	ACAGTGGATACAGTATCTGCTGAG
IS5/IS1182	TTCTCGAAGAATCGCCATGGC	GCTTTGGATCGCTCCAATCGA
cro	AGATGTTATCGACCACTTCGGA	CCGCTTGGCGATAAGCG
EAE_05855	CCCATCACCGCTGAACTGG	TGGGCGCTGCCATCTAAAC
tcrB	GTGCCGGAACTCAAGTAGCA	GCACCGACTGCTGGACTTAA
terW	TCAAAGAGCTACGCGAGTCATA	CCTTCCCTGTGGACTCACC
pbrT	GATGCGCACTGGGCTTG	TCGGAATATGCGGAAATGCG
qnrD	CGCTGGAATGGCACTGTGA	GCTCTCCATCCAACTTCACTCC
cadC	CGCTCTGTGTCAGGATGAAGAG	CTTTCTTATGTGCTAGGGCGATCA
qnrS2	TCCCGAGCAAACTTTGCCAA	GGTGAGTCCCTATCCAGCGA
oqxA	GAGTCAACCTACCTCCACTATCA	GCTGCGAGTTATCCAGCAG
adeI	CAGTCTGGTTTGCAGTAACCA	CACTCCTACAACAACAGGCAA
qnrB46,47,48	CGACGTTCAGTGGTTCAGATCTC	GCCAAGCCGCTCCATGAG
